# Supplementary material for: Primary Nursing in Intensive Care Units
Source: Nurs Crit Care. 2026 Jan 20;31(1):e70325. doi: 10.1111/nicc.70325 (PMC12818099; doi:10.1111/nicc.70325)
Supplement: Supplementary file 2 — Table S2: Task profile of primary nurses and associated nurses. [file NICC-31-0-s001.xlsx]

## Sheet: Task profile
Category	Task	Primary Nurse (PN)	Associated Nurse (AN)
Nursing history	Patient observation (head-to-toe assessment), followed by information gathering including the patient’s social history	Medical/nursing history taking	Additional information gathering through family input and patient interviews in consultation with the nursing staff/PN
		Family/relatives counseling
		Social history taking
		Nutrition/dietary habits
		Advance directive awareness, presumed patient will, guardianship present, power of attorney
		Language barrier/interpreter present
		Personal habits (religion, rituals, sleep pattern, personal hygiene)
		Encourage bringing personal belongings, photos, own music etc
		Schedule intern/extern phone calls
		Plan, accompany, evaluate and document children's visits
Nursing plan/nursing process	Case conferences/perspective care planning	Organisation/initiation of case conferences/future care planning meetings; family support work, including psychology where appropriate; gathering and evaluating information on patient´s wishes and, if applicable, designed advocate; revision of the nursing care plan as needed	Initiation of a case conference or future care planning meeting; collaboration with the PN/nursing staff and case consultation; information gathering; implementation of the revised nursing plan
	Identification of nursing problems / challenges / nursing diagnoses according to European Nursing pathways	Development, implementation and evaluation of the nursing plan	Implementation and evaluation; professional and constructive exchange with the nursing staff; feedback and documentation on deviations, challenges, and improvement suggestions
Non–patient‑related / indirect patient care activities	Bedside check: verify alarm limits and operational readiness of all equipment; Check manual resuscitator, suction unit, pacer, suction/drainage systems, and other medical devices	Attending / responsible nurse
	Documentation and verification of all relevant parameters; cross‑check between documented values and actual infusion pump and syringe driver rates, including all lines and connections; review of medical orders
	Device logs in COPRA: verification and documentation of the settings of connected devices, e.g. ventilator, hemofiltration device, cardiac assist devices
	Monitor management in the central monitoring station
	Review of documentation: Assessments such as pain (NRS), Richmond Agitation–Sedation Scale (RASS), Confusion Assessment Method for the ICU (CAM-ICU), anxiety (NRS), pressure ulcer risk (Braden Scale), Glasgow Coma Scale (GCS) and Oral Health Assessment Tool (OHAT)	Recording and trend analysis of assessments and scales	Attending / responsible nurse
Nutrition/elimination	Nutrition: meal times (preferred diet, enteral feeding, parenteral nutrition, diet assistance)	Collect information and conduct a nutritional history, carry out overarching planning and evaluation of dietary advancement, ensure communication with the medical team, provide nutritional counselling, regularly evaluate nutritional status, and liaise with speech and language therapy to plan diet texture	Identify problems in dietary advancement; plan, identify and ensure adequate caloric intake in collaboration with the care team
	Conduct swallowing trial, provide assistance as needed, observe fluid restriction according to medical orders	Attending / responsible nurse	Attending / responsible nurse
	Bowel management (incontinence care)	Perform overall assessment and planning, administer bowel evacuation measures if present, and monitor dwell time of drainage systems according to clinical guidelines
	Perform regular weight monitoring to track changes and adjust care plan accordingly.	Ensure planning and overall oversight of fluid balance and intake, providing counselling as indicated according to the patient’s needs and care plan
	Perform fluid balance monitoring and implement bladder management according to the patient’s care plan	Monitor and note fluid balance, documenting any relevant changes according to the care plan
	Provide comprehensive management of tubes and/or catheters, including care, monitoring, and timely replacement as per protocol	Consider change intervals in care planning
Medication	Order, prepare and administer medication	Attending / responsible nurse	Attending / responsible nurse
		Assess medication history, including previous and current medications, and identify any special considerations relevant to care planning
		Initiate a long-term pain management plan in collaboration with the medical team, ensuring regular reassessment and adjustment
Diagnostics / interventions	Interventions: tracheotomy, bronchoscopy, insertion of drains (e.g. chest tube placement), …	Prepare scheduled interventions and incorporate into nursing plan Attending/responsible nurse	Attending / responsible nurse
	Critical care transport: CT, MRI, operating theater (OT), ...
	Initiate and manage renal replacement therapy (RRT) / liver support therapy
	Initiation of extracorporeal life support (ECLS) / extracorporeal membrane oxygenation (ECMO), external and in‑house
	Post‑intervention/transport: verify and document settings of connected devices (e.g., ventilator, hemofiltration device, cardiac assist systems); perform (atrial) ECG if indicated
	Consultations (gastroenterology, neurology, surgery, urology, ENT, ophthalmology, …)
Medical ward round / physician’s round	Joint ward round with the medical team (planning diagnostics, formulating orders, daily goals, relatives, possible child visit)	Attendance at nearly all ward rounds	Attending / responsible nurse
	Adhere to / implement orders / instructions in patient data management system	Attending / responsible nurse
	Administer medications as prescribed
	Laboratory monitoring / blood gas analysis
Mobilisation Prophylaxis / preventive measures	Mobilisation measures	Develop a mobilisation plan in collaboration with physiotherapy / physical therapy	Attending / responsible nurse
	Positioning and mobilisation of patients as prophylaxis; repositioning; use of special beds or mattresses (mobility plan)	Assess indication for special bed or mattress; initiate if approporiate
Nursing ward round / Wound care round	Discuss dressing changes / wounds with wound care team / podiatry clinic	Overview of wound progression and documentation	Possible addition and update with attending / responsible nurse
	Remove sutures / drains	Consideration in care planning
Speech and language therapy / psychology / physiotherapy / pastoral care	Coordinate treatments with speech and language therapy, physiotherapy/physical therapy, psychology, occupational therapy, and provide support during treatments	Appointment scheduling if possible, incorporation into the nursing plan	In the absence of the responsible nurse
End-of-life care	Specialist palliative care	Arrange a single room	In the absence of the responsible nurse
		Palliative care team
	Post‑mortem care	Family counselling; if needed child counselling
		Rituals / spiritual care / relatives’ wishes
Vascular access change / infusion set change	Vascular access change if indicated	Attending / responsible nurse	Attending / responsible nurse
	Infusion set change if indicated	Monitor current dwell time of vascular accesses and plan replacement if indicated
Job shadowing / onboarding within the scope of process responsibility	Instructional situations / supervised practice sessions for new staff, specialist training participants, trainees, and observers	Presentation of responsibilities and areas of responsibility of the PN	Consideration of and close alignment with the nursing plan during the onboarding process
Discharge management / patient transfer	Postoperative admission	Coordination function between e.g. shift supervisors and the team assuming patient care, to streamline the flow of information	Attending / responsible nurse
	External admission
	Physical relocation of patients
	Preparation and follow‑up as well as implementation of isolation measures
	In-hospital-transfer of patients	Provision of the nursing care plan and social history; coordination of the transfer process (according to the transfer checklist)
	Possible transfer to external facilities (nursing transfer report)
Ventilator care and weaning	Respiratory therapy / pneumonia prevention	Integration of respiratory therapy / Advance Practice Nurse recommendations into the nursing plan	Attending / responsible nurse
	Suctioning
	Endotracheal tube repositioning / specific fixation techniques
	Inhalation therapy
	Specific / individualized ventilation settings
Physical care / assistance with personal hygiene	Oral / nasal / eye care	Consider patient‑specific preferences and special considerations in the nursing plan	Attending / responsible nurse
	Foot / Podiatric care
	Hair care
	Beard care
	Nail care
Documentation	Implementation / execution of nursing interventions	Continuous close‑monitoring documentation throughout the shift
	Infusion rates of medications
	Vascular and other access devices of the patient
	Special considerations
Miscellaneous	Restock the catheter trolley	Shared responsibility of all nursing staff
	Patient bed area cleaning
	Set up the patient bed space
	Print laboratory labels
	Provide support to the nursing team
	Response and assistance to patient call requests
	Post‑use / routine emergency trolley check
